# Supplementary material for: KLHL41 stabilizes skeletal muscle sarcomeres by nonproteolytic ubiquitination
Source: eLife. 2017 Aug 9;6:e26439. doi: 10.7554/eLife.26439 (PMC5589419; doi:10.7554/eLife.26439)
Supplement: Figure 4—source data 1. — Unbiased quantitative proteomics was performed in WT and Klhl41 KO hindlimb muscle at P0 (n = 3 per genotype). Muscle samples were labeled with tandem mass tags (TMT). TMT129-131 were used to label WT samples and TMT126-128 were used to label KO samples. Data are provided as protein intensities (blue columns): for each channel, the signal of each unique peptide was added and normalized to the 126 channel. Then, protein intensities were generated by summing all of the unique peptide intensities to the corresponding protein. Proteins significantly regulated (p<0.05 and fold change >1.3) are shown. For up-regulated proteins, fold change was calculated as KOmean signal/WTmean signal. For down-regulated proteins, fold change was calculated as -WTmean signal/KOmean signal. [file elife-26439-fig4-data1.xlsx]

## Sheet: S1-Legend
Figure 4-source data 1. Global protein changes in WT and KO mice by quantitative proteomics.
Unbiased quantitative proteomics was performed in WT and Klhl41 KO hindlimb muscle at P0 (n=3 per genotype). Muscle samples from were labeled with tandem mass tags (TMT). TMT129-131 were used to label WT samples and TMT126-128 were used to label KO samples. Data are provided as protein intensities (blue columns): for each channel the signal of each unique peptide was added and normalized to the 1…
Additional details indicated in Materials and methods.

## Sheet: Table S1
Protein Name	Protein accession (UNIPROT_ID)	WT-1 TMT-129	WT-2 TMT-130	WT-3 TMT-131	KO-1 TMT-126	KO-2 TMT-127	KO-3 TMT-128	ttest	fold change in KO
Kelch-like protein 41 OS=Mus musculus GN=Klhl41 PE=1 SV=1	KLH41_MOUSE	1.31649e+07	1.09217e+07	1.1188e+07	1324230	1.39199e+06	1.55336e+06	1.4383e-05	-8.26185
Protein Neb OS=Mus musculus GN=Neb PE=1 SV=1	E9Q1W3_MOUSE	1.95141e+08	1.61655e+08	1.82037e+08	95884569	8.30524e+07	9.17829e+07	0.000791643	-1.99037
Glutaredoxin-related protein 5, mitochondrial OS=Mus musculus GN=Glrx5 PE=1 SV=2	GLRX5_MOUSE	2.49302e+06	1.73539e+06	1.97473e+06	1424990	812154	909859	0.0345225	-1.97113
40S ribosomal protein S15 OS=Mus musculus GN=Rps15 PE=1 SV=2	RS15_MOUSE	790054	679084	451211	377000	362534	241227	0.0403549	-1.95802
Selenoprotein S OS=Mus musculus GN=Vimp PE=1 SV=3	SELS_MOUSE	274925	218070	315491	168850	133096	161365	0.0175191	-1.74502
ADP-ribosylation factor 4 OS=Mus musculus GN=Arf4 PE=1 SV=2	ARF4_MOUSE	3.3538e+06	3.65433e+06	3.07645e+06	2142800	2.05381e+06	1.58311e+06	0.01307	-1.74482
Troponin T, cardiac muscle OS=Mus musculus GN=Tnnt2 PE=1 SV=2	TNNT2_MOUSE	2.33342e+06	2.26147e+06	1.93557e+06	1366680	1.16996e+06	1.22504e+06	0.00209807	-1.73605
Transforming growth factor-beta-induced protein ig-h3 OS=Mus musculus GN=Tgfbi PE=1 SV=1	BGH3_MOUSE	3.0521e+06	4.26894e+06	3.13979e+06	2058400	2.27453e+06	1.90561e+06	0.02593	-1.67681
Fibromodulin OS=Mus musculus GN=Fmod PE=2 SV=1	FMOD_MOUSE	3.1225e+06	4.04648e+06	2.74608e+06	2084200	2.17356e+06	1.65919e+06	0.0262213	-1.6757
Transformer-2 protein homolog beta OS=Mus musculus GN=Tra2b PE=1 SV=1	TRA2B_MOUSE	1.15043e+06	914918	826200	671060	572715	487380	0.0191688	-1.6703
Ubiquitin-fold modifier 1 OS=Mus musculus GN=Ufm1 PE=1 SV=1	UFM1_MOUSE	182190	181382	164423	125200	108072	83605.7	0.0388574	-1.66624
Copper transport protein ATOX1 OS=Mus musculus GN=Atox1 PE=1 SV=1	ATOX1_MOUSE	2.20106e+06	2.026e+06	1.85158e+06	1438020	1.29569e+06	940796	0.0417708	-1.65427
Growth arrest-specific protein 1 OS=Mus musculus GN=Gas1 PE=2 SV=2	GAS1_MOUSE	150495	134887	135523	81670	89189.2	86128.7	0.000607523	-1.63784
Tenomodulin OS=Mus musculus GN=Tnmd PE=2 SV=1	TNMD_MOUSE	538176	450103	360330	310400	319010	224665	0.0479614	-1.57903
Ribonuclease 4 OS=Mus musculus GN=Rnase4 PE=1 SV=1	RNAS4_MOUSE	627631	789767	622018	444950	437448	440363	0.0314975	-1.54179
Cysteine-rich protein 1 OS=Mus musculus GN=Crip1 PE=1 SV=2	CRIP1_MOUSE	3.04009e+06	2.91662e+06	2.42036e+06	1766100	1.84765e+06	1.84649e+06	0.0223468	-1.53419
Ras-related protein Rab-4A OS=Mus musculus GN=Rab4a PE=1 SV=2	RAB4A_MOUSE	49389.9	41159	36254.3	26620	34003.5	22819.3	0.048032	-1.51964
TraB domain-containing protein OS=Mus musculus GN=Trabd PE=1 SV=1	TRABD_MOUSE	65221.8	68507	77513.9	46100	43366.5	49995.8	0.00380051	-1.51469
Cofilin-1 OS=Mus musculus GN=Cfl1 PE=1 SV=3	COF1_MOUSE	3.43574e+07	3.3629e+07	3.22674e+07	22661440	2.40801e+07	2.07149e+07	0.00531176	-1.4862
Serpin H1 OS=Mus musculus GN=Serpinh1 PE=1 SV=3	SERPH_MOUSE	4.91949e+07	6.54653e+07	6.23062e+07	38842119	4.30329e+07	3.7377e+07	0.0308438	-1.48397
40S ribosomal protein SA OS=Mus musculus GN=Rpsa PE=1 SV=4	RSSA_MOUSE	8.92991e+06	7.74362e+06	7.98189e+06	6293862	5.2289e+06	5.09178e+06	0.0110789	-1.48397
Probable ATP-dependent RNA helicase DDX49 OS=Mus musculus GN=Ddx49 PE=2 SV=1	DDX49_MOUSE	1.21203e+06	998144	885821	803700	655508	645849	0.0324429	-1.47074
Troponin T, slow skeletal muscle OS=Mus musculus GN=Tnnt1 PE=2 SV=3	TNNT1_MOUSE	5.86816e+06	5.33477e+06	4.77091e+06	4071710	3.27415e+06	3.6854e+06	0.0130703	-1.44805
Mammalian ependymin-related protein 1 OS=Mus musculus GN=Epdr1 PE=1 SV=1	EPDR1_MOUSE	106650	90943.7	108677	79100	67093.3	67908.6	0.00998886	-1.43049
DNA polymerase beta OS=Mus musculus GN=Polb PE=1 SV=3	DPOLB_MOUSE	61102.2	59845.4	72742.3	39680	49634.7	48096.5	0.0216699	-1.40956
Metalloproteinase inhibitor 2 OS=Mus musculus GN=Timp2 PE=1 SV=2	TIMP2_MOUSE	228007	234463	222101	168400	178909	143284	0.0309236	-1.39539
Myosin light chain 3 OS=Mus musculus GN=Myl3 PE=1 SV=4	MYL3_MOUSE	1.17029e+07	1.17267e+07	1.32656e+07	9697320	7.26461e+06	9.35804e+06	0.0475738	-1.39419
Four and a half LIM domains protein 2 OS=Mus musculus GN=Fhl2 PE=1 SV=1	FHL2_MOUSE	563934	638769	642617	481570	467787	379149	0.028398	-1.38902
Tetranectin OS=Mus musculus GN=Clec3b PE=1 SV=2	TETN_MOUSE	1.95742e+06	2.13779e+06	2.24511e+06	1452500	1.55673e+06	1.56495e+06	0.00456798	-1.38611
Thioredoxin domain-containing protein 12 OS=Mus musculus GN=Txndc12 PE=1 SV=1	TXD12_MOUSE	1.14473e+06	982855	1.08603e+06	886500	759651	678528	0.0315373	-1.38239
Ras-related protein Rab-8B OS=Mus musculus GN=Rab8b PE=1 SV=1	RAB8B_MOUSE	40542.3	42529.3	40386.4	25710	30771.2	33144.3	0.0440509	-1.37749
Cysteine and histidine-rich domain-containing protein 1 OS=Mus musculus GN=Chordc1 PE=1 SV=1	CHRD1_MOUSE	113734	117628	115970	90340	81987.7	81957.7	0.00661465	-1.36591
Myozenin-3 OS=Mus musculus GN=Myoz3 PE=1 SV=1	MYOZ3_MOUSE	304055	267732	272252	211760	194255	218557	0.00506195	-1.35139
Tropomyosin beta chain OS=Mus musculus GN=Tpm2 PE=1 SV=1	TPM2_MOUSE	3.02562e+08	2.42961e+08	2.7141e+08	235410480	1.78552e+08	1.9153e+08	0.0479262	-1.3492
Troponin I, slow skeletal muscle OS=Mus musculus GN=Tnni1 PE=1 SV=3	TNNI1_MOUSE	2.19151e+07	2.0701e+07	1.83807e+07	17144080	1.36663e+07	1.44918e+07	0.0276597	-1.34644
Coatomer subunit zeta-1 OS=Mus musculus GN=Copz1 PE=1 SV=1	COPZ1_MOUSE	715631	737401	706381	584770	529692	496281	0.0194351	-1.34063
Procollagen-lysine,2-oxoglutarate 5-dioxygenase 1 OS=Mus musculus GN=Plod1 PE=1 SV=1	PLOD1_MOUSE	1.62354e+06	1.74069e+06	1.50781e+06	1223410	1.23906e+06	1.17195e+06	0.0107163	-1.34053
Glutathione S-transferase A4 OS=Mus musculus GN=Gsta4 PE=1 SV=3	GSTA4_MOUSE	232473	218092	190987	174800	152677	151477	0.0187903	-1.33949
Methylosome protein 50 OS=Mus musculus GN=Wdr77 PE=1 SV=1	MEP50_MOUSE	475111	430414	425140	372500	308792	312711	0.0214715	-1.33869
Acetyl-CoA acetyltransferase, cytosolic OS=Mus musculus GN=Acat2 PE=1 SV=2	THIC_MOUSE	936692	895784	952451	723140	703512	654154	0.00247471	-1.33839
Selenocysteine lyase OS=Mus musculus GN=Scly PE=1 SV=1	SCLY_MOUSE	34181.8	36940	39255	29810	26487.6	26683.1	0.00677841	-1.33015
60S ribosomal protein L22-like 1 OS=Mus musculus GN=Rpl22l1 PE=1 SV=1	RL22L_MOUSE	124869	127833	117015	95290	102993	79788.5	0.0491668	-1.32957
Ubiquitin-conjugating enzyme E2 B OS=Mus musculus GN=Ube2b PE=1 SV=1	UBE2B_MOUSE	753016	638625	643010	578870	499314	454962	0.0352817	-1.32711
Thrombospondin-3 OS=Mus musculus GN=Thbs3 PE=1 SV=2	TSP3_MOUSE	532863	613527	557097	396000	419419	469700	0.0132071	-1.32555
cAMP-regulated phosphoprotein 19 OS=Mus musculus GN=Arpp19 PE=1 SV=2	ARP19_MOUSE	1.51958e+06	1.39207e+06	1.52458e+06	1228000	1.02148e+06	1.10708e+06	0.0174905	-1.32166
Serpin B6 OS=Mus musculus GN=Serpinb6 PE=1 SV=1	SPB6_MOUSE	869091	950004	978596	737610	672800	716672	0.00454394	-1.31527
Ubiquitin-like-conjugating enzyme ATG3 OS=Mus musculus GN=Atg3 PE=1 SV=1	ATG3_MOUSE	74377.5	63920.2	76284.1	56560	52041.8	54706.8	0.0249178	-1.31397
U6 snRNA-associated Sm-like protein LSm8 OS=Mus musculus GN=Lsm8 PE=1 SV=3	LSM8_MOUSE	156702	197105	174631	139800	125168	138070	0.0367838	-1.31114
Transforming growth factor beta-1-induced transcript 1 protein OS=Mus musculus GN=Tgfb1i1 PE=1 SV=2	TGFI1_MOUSE	156317	175541	151388	125000	110823	134253	0.0219783	-1.3058
Glypican-6 OS=Mus musculus GN=Gpc6 PE=1 SV=1	GPC6_MOUSE	260887	302256	293798	205490	215830	235641	0.0120526	-1.3044
1-phosphatidylinositol 4,5-bisphosphate phosphodiesterase delta-1 OS=Mus musculus GN=Plcd1 PE=1 SV=2	PLCD1_MOUSE	427607	484468	509184	344180	371769	375425	0.0204008	-1.30227
Dihydropyrimidinase-related protein 3 OS=Mus musculus GN=Dpysl3 PE=1 SV=1	DPYL3_MOUSE	6.82139e+06	6.37541e+06	6.21891e+06	5134510	4.79222e+06	5.01154e+06	0.00222205	-1.29973
Complement component 1 Q subcomponent-binding protein, mitochondrial OS=Mus musculus GN=C1qbp PE=1 SV=1	C1QBP_MOUSE	2.55076e+06	2.39041e+06	2.07413e+06	1916040	1.85055e+06	1.6311e+06	0.0311392	-1.29969
Troponin C, slow skeletal and cardiac muscles OS=Mus musculus GN=Tnnc1 PE=1 SV=1	TNNC1_MOUSE	8.75429e+06	7.53064e+06	7.36997e+06	6832666	5.33495e+06	6.14333e+06	0.0493076	-1.29184
Olfactomedin-like protein 3 OS=Mus musculus GN=Olfml3 PE=2 SV=2	OLFL3_MOUSE	424750	509458	527459	370400	403012	360677	0.0458993	-1.28885
Death-associated protein 1 OS=Mus musculus GN=Dap PE=1 SV=3	DAP1_MOUSE	770203	914773	937989	753730	649908	640905	0.0387974	-1.28291
Inorganic pyrophosphatase OS=Mus musculus GN=Ppa1 PE=1 SV=1	IPYR_MOUSE	1.34921e+06	1.65263e+06	1.53134e+06	1113320	1.19555e+06	1.23506e+06	0.0352903	-1.27914
Multiple coagulation factor deficiency protein 2 homolog OS=Mus musculus GN=Mcfd2 PE=1 SV=1	MCFD2_MOUSE	1.21126e+06	1.41067e+06	1.21221e+06	1005000	1.09251e+06	904021	0.0306217	-1.27739
Protein disulfide-isomerase A5 OS=Mus musculus GN=Pdia5 PE=1 SV=1	PDIA5_MOUSE	561277	669709	683766	476200	529358	495582	0.04291	-1.27553
Phosphoribosyl pyrophosphate synthase-associated protein 1 OS=Mus musculus GN=Prpsap1 PE=1 SV=1	KPRA_MOUSE	308968	302847	311790	260100	239263	224981	0.024407	-1.27509
Cytosolic 5'-nucleotidase 3A OS=Mus musculus GN=Nt5c3a PE=1 SV=4	5NT3A_MOUSE	747702	709736	715617	590900	552643	561033	0.000907165	-1.27484
Serine/threonine-protein phosphatase 6 catalytic subunit OS=Mus musculus GN=Ppp6c PE=1 SV=1	PPP6_MOUSE	760023	708870	778952	630100	545569	594829	0.0123511	-1.26961
C-terminal-binding protein 2 OS=Mus musculus GN=Ctbp2 PE=1 SV=2	CTBP2_MOUSE	426907	416278	382958	298800	335712	333957	0.00974452	-1.26606
NADH dehydrogenase [ubiquinone] iron-sulfur protein 4, mitochondrial OS=Mus musculus GN=Ndufs4 PE=1 SV=3	NDUS4_MOUSE	2.18412e+06	1.84145e+06	2.05147e+06	1725000	1.44527e+06	1.64995e+06	0.0335781	-1.26074
Nitric oxide synthase-interacting protein OS=Mus musculus GN=Nosip PE=1 SV=1	NOSIP_MOUSE	92866	98444.2	79616.9	76920	67682.8	70850.7	0.0487575	-1.25747
ATP synthase subunit beta, mitochondrial OS=Mus musculus GN=Atp5b PE=1 SV=2	ATPB_MOUSE	6.12237e+07	5.39411e+07	5.31798e+07	46002506	4.22386e+07	4.62593e+07	0.0189791	-1.25163
Spermidine synthase OS=Mus musculus GN=Srm PE=1 SV=1	SPEE_MOUSE	3.20958e+06	3.69957e+06	3.32249e+06	2924810	2.73237e+06	2.52458e+06	0.0207254	-1.25054
Haloacid dehalogenase-like hydrolase domain-containing protein 2 OS=Mus musculus GN=Hdhd2 PE=1 SV=2	HDHD2_MOUSE	168483	153760	159381	123900	131259	130250	0.00361112	-1.24965
Myeloid-associated differentiation marker OS=Mus musculus GN=Myadm PE=1 SV=2	MYADM_MOUSE	2.15823e+06	1.9423e+06	1.82083e+06	1704450	1.59708e+06	1.43797e+06	0.0336114	-1.24936
DNA mismatch repair protein Mlh1 OS=Mus musculus GN=Mlh1 PE=1 SV=2	MLH1_MOUSE	58322.3	67706.5	63850.9	72680	78195.3	85989.1	0.0282809	1.24744
Ras-related protein Rab-1B OS=Mus musculus GN=Rab1b PE=1 SV=1	RAB1B_MOUSE	1.30898e+06	1.45899e+06	1.45642e+06	1668860	1.80226e+06	1.79929e+06	0.00951931	1.24761
40S ribosomal protein S2 OS=Mus musculus GN=Rps2 PE=1 SV=3	RS2_MOUSE	7.8457e+06	8.54966e+06	8.60534e+06	10541960	1.02432e+07	1.04765e+07	0.0119207	1.25043
Synaptopodin 2-like protein OS=Mus musculus GN=Synpo2l PE=1 SV=1	SYP2L_MOUSE	4.85113e+06	4.63146e+06	5.03105e+06	6423050	5.74452e+06	5.98262e+06	0.00677154	1.25056
BAG family molecular chaperone regulator 3 OS=Mus musculus GN=Bag3 PE=1 SV=2	BAG3_MOUSE	3.89221e+06	4.015e+06	4.41511e+06	5454357	4.62428e+06	5.33622e+06	0.0293854	1.25097
Autophagy-related protein 16-1 OS=Mus musculus GN=Atg16l1 PE=1 SV=1	A16L1_MOUSE	92635	112363	105664	141200	117602	130529	0.0440518	1.25323
Nucleolar GTP-binding protein 1 OS=Mus musculus GN=Gtpbp4 PE=1 SV=3	NOG1_MOUSE	1.18492e+06	1.28313e+06	1.34622e+06	1637190	1.56281e+06	1.58314e+06	0.016308	1.25401
Dipeptidase 1 OS=Mus musculus GN=Dpep1 PE=1 SV=2	DPEP1_MOUSE	40280.4	43625.5	46695.3	56120	56531.7	51597.2	0.0148187	1.25764
Mitochondrial import receptor subunit TOM5 homolog OS=Mus musculus GN=Tomm5 PE=3 SV=1	TOM5_MOUSE	809151	757479	719430	1000000	896805	980644	0.00853716	1.25869
Bromodomain-containing protein 8 OS=Mus musculus GN=Brd8 PE=1 SV=2	BRD8_MOUSE	35891.3	36153.9	36463.4	46790	47984.2	42221.8	0.0260322	1.26254
Non-histone chromosomal protein HMG-17 OS=Mus musculus GN=Hmgn2 PE=1 SV=2	HMGN2_MOUSE	3.44069e+06	3.90899e+06	3.62584e+06	4624110	4.86777e+06	4.42159e+06	0.00832416	1.26768
60S ribosomal protein L37 OS=Mus musculus GN=Rpl37 PE=3 SV=3	RL37_MOUSE	1.53863e+06	1.69282e+06	1.43609e+06	2010800	2.17118e+06	1.76777e+06	0.0369135	1.27471
Nucleolar complex protein 2 homolog OS=Mus musculus GN=Noc2l PE=1 SV=2	NOC2L_MOUSE	33226.9	30413.1	36143.7	40340	40664.7	47668.3	0.0265852	1.28952
Phosphofurin acidic cluster sorting protein 2 OS=Mus musculus GN=Pacs2 PE=1 SV=2	PACS2_MOUSE	60332.1	61980.2	56521.3	77100	73754.5	79816.4	0.00228453	1.28986
Thiamine-triphosphatase OS=Mus musculus GN=Thtpa PE=1 SV=3	THTPA_MOUSE	112694	128951	121514	147120	145131	177527	0.0384042	1.29359
Pantothenate kinase 4 OS=Mus musculus GN=Pank4 PE=1 SV=2	PANK4_MOUSE	57013.3	61886.4	63445.1	77580	75611.4	83084.3	0.0039855	1.29576
U3 small nucleolar RNA-associated protein 6 homolog OS=Mus musculus GN=Utp6 PE=2 SV=1	UTP6_MOUSE	27259.2	23691.5	25272.3	34530	30083.4	34410.5	0.0130529	1.29914
Equilibrative nucleoside transporter 1 OS=Mus musculus GN=Slc29a1 PE=1 SV=3	S29A1_MOUSE	38894.4	45435.8	49683.7	55900	61837.1	56522.3	0.0478169	1.30031
40S ribosomal protein S8 OS=Mus musculus GN=Rps8 PE=1 SV=2	RS8_MOUSE	1.1542e+07	1.35413e+07	1.35802e+07	16223450	1.73179e+07	1.68023e+07	0.0276744	1.3021
Importin subunit alpha-3 OS=Mus musculus GN=Kpna4 PE=1 SV=1	IMA3_MOUSE	428131	471118	448223	520430	602474	635003	0.0311342	1.3046
Ras-specific guanine nucleotide-releasing factor RalGPS2 OS=Mus musculus GN=Ralgps2 PE=1 SV=2	RGPS2_MOUSE	37285	46322.8	38148.2	49750	49949.1	59222.2	0.0420963	1.30524
ADP-ribosylation factor GTPase-activating protein 2 OS=Mus musculus GN=Arfgap2 PE=1 SV=1	ARFG2_MOUSE	647467	679048	698732	931530	879297	868735	0.000830708	1.32308
cAMP-dependent protein kinase inhibitor alpha OS=Mus musculus GN=Pkia PE=1 SV=2	IPKA_MOUSE	265200	278528	313229	382700	335712	420170	0.028946	1.32863
Alpha-crystallin B chain OS=Mus musculus GN=Cryab PE=1 SV=2	CRYAB_MOUSE	1.49916e+07	1.63619e+07	1.77172e+07	24063650	1.9269e+07	2.18856e+07	0.0278188	1.32907
Synaptopodin-2 OS=Mus musculus GN=Synpo2 PE=1 SV=2	SYNP2_MOUSE	4.62636e+06	4.05596e+06	4.46505e+06	6495390	5.15769e+06	5.86193e+06	0.0308148	1.33221
60S ribosomal protein L13 OS=Mus musculus GN=Rpl13 PE=1 SV=3	RL13_MOUSE	5.10772e+06	6.36685e+06	6.319e+06	7655960	8.40931e+06	7.65085e+06	0.0401383	1.33285
Tyrosine-protein phosphatase non-receptor type 21 OS=Mus musculus GN=Ptpn21 PE=1 SV=1	PTN21_MOUSE	75101.4	82469.5	77932.1	97650	103455	115167	0.0116388	1.34296
Centriolin OS=Mus musculus GN=Cntrl PE=1 SV=2	CNTRL_MOUSE	116429	118061	122598	168600	157393	153618	0.00228236	1.34312
EMILIN-3 OS=Mus musculus GN=Emilin3 PE=2 SV=1	EMIL3_MOUSE	646528	686801	633541	828310	1.00129e+06	812530	0.0362695	1.34332
NF-kappa-B-activating protein OS=Mus musculus GN=Nkap PE=2 SV=1	NKAP_MOUSE	105572	106594	99625.6	139900	141673	137698	0.00193564	1.34472
DNA helicase INO80 OS=Mus musculus GN=Ino80 PE=1 SV=2	INO80_MOUSE	117892	125561	137245	166700	191288	155480	0.0200173	1.34875
Phytanoyl-CoA dioxygenase domain-containing protein 1 OS=Mus musculus GN=Phyhd1 PE=1 SV=2	PHYD1_MOUSE	60224.3	63379.3	67503.4	84480	79718.2	94405.5	0.0103548	1.35319
Charged multivesicular body protein 3 OS=Mus musculus GN=Chmp3 PE=1 SV=3	CHMP3_MOUSE	287761	358870	331430	422200	419518	482455	0.0221378	1.35387
Kinesin-like protein KIF14 OS=Mus musculus GN=Kif14 PE=1 SV=1	KIF14_MOUSE	15570.1	13998.5	13810.6	18180	19364.6	21860.4	0.0118177	1.36943
Syndetin OS=Mus musculus GN=Vps50 PE=1 SV=2	VPS50_MOUSE	30878.3	35973.6	38246.6	43590	50715.4	49651.3	0.0189949	1.36973
E3 ubiquitin-protein ligase Praja-2 OS=Mus musculus GN=Pja2 PE=1 SV=2	PJA2_MOUSE	29084.2	36896.7	31408.9	41030	46805.2	46439.3	0.0241838	1.37873
Uncharacterized protein C11orf98 homolog OS=Mus musculus PE=1 SV=1	CK098_MOUSE	42667.6	45479	46978.1	55990	59754.2	71465.1	0.0345123	1.38546
60S ribosomal protein L35a OS=Mus musculus GN=Rpl35a PE=1 SV=2	RL35A_MOUSE	468997	561485	531677	719920	790835	654656	0.0128647	1.38617
High mobility group protein HMG-I/HMG-Y OS=Mus musculus GN=Hmga1 PE=1 SV=4	HMGA1_MOUSE	2.08217e+06	2.51007e+06	2.01148e+06	2973800	3.49202e+06	2.7156e+06	0.0310773	1.39034
[Protein ADP-ribosylarginine] hydrolase-like protein 1 OS=Mus musculus GN=Adprhl1 PE=1 SV=1	ARHL1_MOUSE	896920	808901	944420	1344330	1.08682e+06	1.2607e+06	0.0161382	1.39302
Transmembrane protein 41B OS=Mus musculus GN=Tmem41b PE=1 SV=1	TM41B_MOUSE	64775.2	69430.2	60272.2	88140	89238.3	94777.9	0.00483725	1.39942
Carboxypeptidase N subunit 2 OS=Mus musculus GN=Cpn2 PE=1 SV=2	CPN2_MOUSE	46132.7	58698.7	57271.5	76440	79914.6	70804.1	0.0304107	1.40132
MORC family CW-type zinc finger protein 3 OS=Mus musculus GN=Morc3 PE=1 SV=1	MORC3_MOUSE	55326.9	61864.8	64453.5	83070	89199.1	84294.6	0.0073522	1.41244
Heat shock protein beta-1 OS=Mus musculus GN=Hspb1 PE=1 SV=3	HSPB1_MOUSE	5.1635e+07	4.51785e+07	4.9393e+07	78932090	5.93498e+07	6.85619e+07	0.035891	1.41474
Metal-response element-binding transcription factor 2 OS=Mus musculus GN=Mtf2 PE=1 SV=2	MTF2_MOUSE	1.12255e+06	1.30199e+06	1.35376e+06	1849500	1.75893e+06	1.7506e+06	0.0180848	1.41837
Transcription factor HES-1 OS=Mus musculus GN=Hes1 PE=1 SV=1	HES1_MOUSE	349772	438765	376784	484050	606954	582028	0.0199779	1.43568
Heterochromatin protein 1-binding protein 3 OS=Mus musculus GN=Hp1bp3 PE=1 SV=1	HP1B3_MOUSE	1.56802e+06	1.95302e+06	2.21129e+06	2399900	2.70112e+06	3.15625e+06	0.0479925	1.44047
Lipopolysaccharide-responsive and beige-like anchor protein OS=Mus musculus GN=Lrba PE=1 SV=1	LRBA_MOUSE	47518.8	44462.1	56066.3	61090	84188.4	68979.3	0.0388203	1.44723
Histidine decarboxylase OS=Mus musculus GN=Hdc PE=1 SV=2	DCHS_MOUSE	306150	412196	375825	471630	641213	479690	0.0494751	1.45547
Patatin-like phospholipase domain-containing protein 2 OS=Mus musculus GN=Pnpla2 PE=1 SV=1	PLPL2_MOUSE	54379.8	73418.4	65646.4	92690	87656.6	102505	0.029626	1.46219
Xin actin-binding repeat-containing protein 1 OS=Mus musculus GN=Xirp1 PE=1 SV=2	XIRP1_MOUSE	1.16816e+07	1.19175e+07	1.10843e+07	19310713	1.48191e+07	1.6784e+07	0.0307658	1.46796
Chymase OS=Mus musculus GN=Cma1 PE=1 SV=2	CMA1_MOUSE	703864	962445	863475	1109180	1.379e+06	1.2386e+06	0.0297863	1.47316
60S ribosomal protein L7 OS=Mus musculus GN=Rpl7 PE=1 SV=2	RL7_MOUSE	1.30278e+07	1.84927e+07	1.7041e+07	24668700	2.62488e+07	2.26974e+07	0.0421361	1.51591
Alpha-protein kinase 3 OS=Mus musculus GN=Alpk3 PE=1 SV=1	ALPK3_MOUSE	1.26312e+06	1.26585e+06	1.48884e+06	1996030	1.82084e+06	2.31611e+06	0.0104193	1.52645
Pancreatic alpha-amylase OS=Mus musculus GN=Amy2 PE=1 SV=2	AMYP_MOUSE	15262.1	14164.4	13281.8	21390	21575.2	22661	0.00313464	1.53662
FAD-dependent oxidoreductase domain-containing protein 1 OS=Mus musculus GN=Foxred1 PE=1 SV=1	FXRD1_MOUSE	57775.6	65968.4	77218.8	90500	96341.7	122895	0.0269351	1.54126
Ecto-ADP-ribosyltransferase 3 OS=Mus musculus GN=Art3 PE=1 SV=2	NAR3_MOUSE	206446	180661	143886	296200	263304	263851	0.0383215	1.55059
Histone H3.3 OS=Mus musculus GN=H3f3a PE=1 SV=2	H33_MOUSE,H3C_MOUSE	1.19301e+06	1.30877e+06	1.07533e+06	1956700	2.10496e+06	1.54708e+06	0.0219342	1.56795
Leiomodin-2 OS=Mus musculus GN=Lmod2 PE=1 SV=1	LMOD2_MOUSE	944153	939633	1.06196e+06	1610030	1.41556e+06	1.59356e+06	0.00144865	1.56807
Mast cell carboxypeptidase A OS=Mus musculus GN=Cpa3 PE=2 SV=1	CBPA3_MOUSE	2.39925e+06	3.42196e+06	2.99183e+06	4171670	5.37694e+06	4.32352e+06	0.0274379	1.57405
60S ribosomal protein L34 OS=Mus musculus GN=Rpl34 PE=1 SV=2	RL34_MOUSE	3.89573e+06	4.97724e+06	4.60685e+06	7535400	8.25251e+06	5.77894e+06	0.0284114	1.59994
Ribosomal L1 domain-containing protein 1 OS=Mus musculus GN=Rsl1d1 PE=1 SV=1	RL1D1_MOUSE	871416	1.26598e+06	1.17938e+06	1759800	1.8747e+06	1.78505e+06	0.0447079	1.63398
60S ribosomal protein L29 OS=Mus musculus GN=Rpl29 PE=2 SV=2	RL29_MOUSE	564812	700504	698978	1129530	1.12794e+06	999665	0.00720322	1.65817
Phosphoglucomutase-2 OS=Mus musculus GN=Pgm2 PE=1 SV=1	PGM2_MOUSE	1.06859e+06	1.44518e+06	1.35409e+06	2149190	2.14215e+06	2.20185e+06	0.0281596	1.67875
E3 ubiquitin-protein ligase TRIM63 OS=Mus musculus GN=Trim63 PE=1 SV=1	TRI63_MOUSE	49436.1	57328.4	64687.2	111400	77458.5	101667	0.0213312	1.69451
Ankyrin repeat domain-containing protein 2 OS=Mus musculus GN=Ankrd2 PE=1 SV=3	ANKR2_MOUSE	1.06294e+06	976912	1.27983e+06	2196800	1.53286e+06	1.89807e+06	0.018657	1.69526
Histone H1.0 OS=Mus musculus GN=H1f0 PE=2 SV=4	H10_MOUSE	3.83608e+06	5.33553e+06	5.28934e+06	7753600	1.03951e+07	6.57235e+06	0.0395066	1.7095
60S ribosomal protein L6 OS=Mus musculus GN=Rpl6 PE=1 SV=3	RL6_MOUSE	4.0945e+06	5.48119e+06	5.18379e+06	8378540	9.50831e+06	7.39634e+06	0.0103074	1.71301
Nebulin-related-anchoring protein OS=Mus musculus GN=Nrap PE=1 SV=3	NRAP_MOUSE	7.73914e+06	7.57227e+06	7.91788e+06	16648500	1.14226e+07	1.23743e+07	0.040517	1.74114
Xin actin-binding repeat-containing protein 2 OS=Mus musculus GN=Xirp2 PE=1 SV=1	XIRP2_MOUSE	3.30995e+06	3.58278e+06	3.82125e+06	7893230	5.6045e+06	6.33246e+06	0.0152956	1.85087
Coiled-coil domain-containing protein 70 OS=Mus musculus GN=Ccdc70 PE=2 SV=1	CCD70_MOUSE	61980	71305.3	82002.7	159400	115048	126526	0.00866735	1.8625
Paired mesoderm homeobox protein 2B OS=Mus musculus GN=Phox2b PE=1 SV=1	PHX2B_MOUSE	210681	280404	296872	408400	591746	617639	0.0146751	2.05314
60S ribosomal protein L24 OS=Mus musculus GN=Rpl24 PE=1 SV=2	RL24_MOUSE	1.8333e+06	3.06699e+06	2.80123e+06	4871000	6.34336e+06	4.86756e+06	0.0235026	2.08815
Centrobin OS=Mus musculus GN=Cntrob PE=2 SV=2	CNTRB_MOUSE	136050	231218	211143	297350	406215	509268	0.030587	2.09684
Ankyrin repeat domain-containing protein 1 OS=Mus musculus GN=Ankrd1 PE=1 SV=1	ANKR1_MOUSE	148763	187563	186326	475040	375090	371859	0.00157139	2.33805
E3 ubiquitin-protein ligase HERC2 OS=Mus musculus GN=Herc2 PE=1 SV=3	HERC2_MOUSE	322860	421918	451371	945300	760427	1.12665e+06	0.005098	2.36791
Histone H1.1 OS=Mus musculus GN=Hist1h1a PE=1 SV=2	H11_MOUSE	1.87515e+06	2.93053e+06	2.62846e+06	4881200	8.28071e+06	4.44618e+06	0.028434	2.36854
Myelin basic protein OS=Mus musculus GN=Mbp PE=1 SV=2	MBP_MOUSE	91942	138723	203863	354200	326673	417935	0.0411802	2.52874
Histone H1.2 OS=Mus musculus GN=Hist1h1c PE=1 SV=2	H12_MOUSE	5.01465e+06	7.83262e+06	8.75387e+06	17851300	2.68006e+07	1.13755e+07	0.0439541	2.59372
Guanine nucleotide-binding protein G(t) subunit alpha-1 OS=Mus musculus GN=Gnat1 PE=1 SV=3	GNAT1_MOUSE	79313.4	117917	99994.6	302400	250433	231638	0.00339186	2.63932
Histone H1.3 OS=Mus musculus GN=Hist1h1d PE=1 SV=2	H13_MOUSE	19166.1	39082	25260	87040	152087	74733	0.0116919	3.75844
